# Supplementary material for: Anterior reduction and C1-ring osteosynthesis with Jefferson-fracture reduction plate (JeRP) via transoral approach for unstable atlas fractures
Source: BMC Musculoskelet Disord. 2021 Aug 30;22:745. doi: 10.1186/s12891-021-04628-4 (PMC8406960; doi:10.1186/s12891-021-04628-4)
Supplement: Supplementary file 1 — Additional file 1. [file 12891_2021_4628_MOESM1_ESM.xls]

## Sheet: Sheet1
NO	Sex	Age	Follow-up time	Type of fractures	TAL injury	Surgical time	Blood loss	Hospital stay	LMD
									PRE	POST	FOLLOW-UP
1	F	40	28.2	Ⅰ	Ⅰ	72	70	13	8.21	1.98	0.52
2	M	42	48.3	Ⅲ	Uncertain	62	100	13	7.43	1.53	0.86
3	F	49	55.5	Ⅲ	Uncertain	85	95	31	6.78	2.33	0.52
4	F	46	42.5	Ⅲ	Ⅰ	64	40	16	4.71	0.69	0.54
5	F	42	21.7	Ⅲ	Uncertain	100	95	12	8.01	0.32	0.25
6	M	66	18.5	Ⅰ	Uncertain	70	95	15	4.59	0.94	0.55
7	F	32	24.7	Ⅲ	II	475	560	17	7.91	1.05	0.64
8	M	53	22.7	Ⅲ	Uncertain	120	100	18	9.36	1.06	0.59
9	M	38	25.6	Ⅲ	II	502	530	18	7.23	0.58	0.37
10	M	45	18.7	Ⅲ	Ⅰ	130	100	17	5.39	0.53	0.48
11	M	51	22.7	Ⅰ	Uncertain	108	80	18	7.61	0.71	0.57
12	M	43	23.4	Ⅲ	II	100	60	34	5.62	1.08	0.74
13	F	43	15.9	Ⅰ	II	72	50	18	5.47	1.92	0.69
14	M	51	18.2	Ⅲ	Uncertain	85	50	19	4.86	0.17	0.14
15	F	52	29.7	Ⅰ	Uncertain	628	430	11	8.21	0.27	0.18
16	F	35	29.6	Ⅲ	Uncertain	116	65	12	7.01	0.22	0.23
17	F	66	25.6	Ⅲ	II	92	55	25	7.18	2.01	0.92
18	M	53	33.1	Ⅰ	Uncertain	120	40	15	7.36	1.03	0.67
19	M	44	24.6	Ⅰ	Uncertain	274	230	58	7.32	1.57	0.79
20	M	67	16.3	Ⅲ	Uncertain	592	235	12	9.12	0.37	0.33
21	M	58	17.6	Ⅲ	II	56	45	12	9.32	1.45	0.51
22	F	43	27.3	Ⅲ	Uncertain	66	45	14	8.21	0.73	0.55
